# Supplementary material for: STR-Uggles: Overcoming Humic Acid Inhibition Using Combined STR & qPCR Kit Chemistries
Source: Genes (Basel). 2025 Nov 3;16(11):1326. doi: 10.3390/genes16111326 (PMC12652367; doi:10.3390/genes16111326)
Supplement: Supplementary file 1 [file genes-16-01326-s001.zip]

Archive with 1 entries (1 files):
- genes-3915787-supplementary.pdf
